# Supplementary material for: Zinc-mediated activation of CREB pathway in proliferation of pulmonary artery smooth muscle cells in pulmonary hypertension
Source: Cell Commun Signal. 2021 Oct 11;19:103. doi: 10.1186/s12964-021-00779-y (PMC8504081; doi:10.1186/s12964-021-00779-y)
Supplement: Supplementary file 6 — Additional file 5: Table S1. The differentially expressed phosphatases in comparison of MCT-treatment 4 weeks with control. [file 12964_2021_779_MOESM6_ESM.xlsx]

## Sheet: Sheet1
Gene symbol	Gene name	log2FoldChange	P value
Adcy1	adenylate cyclase 1	-5.46634	5.29e-06
Adcy10	adenylate cyclase 10 (soluble)	1.88135	0.0454726
Adcy9	adenylate cyclase 9	-1.7252	1.53e-07
Dusp16	dual specificity phosphatase 16	-1.15603	0.00383212
Dusp9	dual specificity phosphatase 9	-1.55621	0.000186772
Ppm1j	protein phosphatase, Mg2+/Mn2+ dependent, 1J	1.51493	0.000433389
Ppm1k	protein phosphatase, Mg2+/Mn2+ dependent, 1K	-1.29761	0.00614619
Ppp1r12b	protein phosphatase 1, regulatory subunit 12B	-1.19419	2.44e-05
Ppp1r13b	protein phosphatase 1, regulatory subunit 13B	-1.21127	4.98e-16
Ppp1r14b	protein phosphatase 1, regulatory (inhibitor) subunit 14B	1.50467	1.68e-08
Ppp1r16b	protein phosphatase 1, regulatory subunit 16B	-1.51078	0.00134808
Ppp1r26	protein phosphatase 1, regulatory subunit 26	-1.45909	2.25e-07
Ppp1r27	protein phosphatase 1, regulatory subunit 27	3.0248	0.0156308
Ppp1r3g	protein phosphatase 1, regulatory subunit 3Gc	-2.03604	0.0102989
Ppp1r9a	protein phosphatase 1, regulatory subunit 9A	-2.0977	0.00386623
Ppp2r2c	protein phosphatase 2, regulatory subunit B, gamma	-2.0376	0.0472878
Ppp2r3a	protein phosphatase 2, regulatory subunit B'', alpha	-1.70412	3.77e-05
Ptpdc1	protein tyrosine phosphatase domain containing 1	-1.18499	0.000114647
Ptpn13	protein tyrosine phosphatase, non-receptor type 13c	-1.31696	1.17e-08
Ptprb	protein tyrosine phosphatase, receptor type, B	-2.73195	6.3e-15
Ptprg	protein tyrosine phosphatase, receptor type, G	-1.4985	7.98e-07
Ptprm	protein tyrosine phosphatase, receptor type, M	-1.17461	4.32e-06
Ptprn	protein tyrosine phosphatase, receptor type, N	4.2643	0.00110346
Ptpru	protein tyrosine phosphatase, receptor type, U	-1.20086	0.000711708
Ptprv	protein tyrosine phosphatase, receptor type, V	2.56781	4.57e-09
